# Supplementary material for: CDK1-mediated phosphorylation of LDHA fuels mitosis through LDHB-dependent lactate oxidation
Source: EMBO Rep. 2025 Sep 12;26(20):4923–49. doi: 10.1038/s44319-025-00573-8 (PMC12550033; doi:10.1038/s44319-025-00573-8)
Supplement: Supplementary file 2 — Source data Fig. 1 [file 44319_2025_573_MOESM2_ESM.zip]

Archive with 29 entries (21 files):
- Figure 1 Source Data/
- Figure 1 Source Data/1A/
- Figure 1 Source Data/1A/Fig. 1A-β actin-LDHA-LDHB.pdf
- Figure 1 Source Data/1A/Figure 1-Panel A.xlsx
- Figure 1 Source Data/1A/Flag-LDHB.tif
- Figure 1 Source Data/1A/LDHA KD.tif
- Figure 1 Source Data/1A/LDHB KD + Flag-rLDHB.tif
- Figure 1 Source Data/1A/LDHB KD.tif
- Figure 1 Source Data/1A/NT.tif
- Figure 1 Source Data/1A/~$Figure 1-Panel B.xlsx
- Figure 1 Source Data/1B/
- Figure 1 Source Data/1B/Figure 1-Panel B.xlsx
- Figure 1 Source Data/1C/
- Figure 1 Source Data/1C/Fig. 1C-β actin-LDHA-LDHB.pdf
- Figure 1 Source Data/1C/Fig1-Panel C.xlsx
- Figure 1 Source Data/1C/LDHA KD.tif
- Figure 1 Source Data/1C/LDHB KD.tif
- Figure 1 Source Data/1C/NT-scale bar 200 μm.tif
- Figure 1 Source Data/1D/
- Figure 1 Source Data/1D/Fig. 1D   mouse-tumor- scale bar  1cm.tif
- Figure 1 Source Data/1D/Fig1-Panel D.xlsx
- Figure 1 Source Data/1E/
- Figure 1 Source Data/1E/Fig 1-Panel E.xlsx
- Figure 1 Source Data/1F/
- Figure 1 Source Data/1F/Fig 1-Panel F.xlsx
- Figure 1 Source Data/1F/Fig. 1F-LDH.pdf
- Figure 1 Source Data/1G/
- Figure 1 Source Data/1G/Fig 1-Panel G quantification.xlsx
- Figure 1 Source Data/1G/Fig. 1G-Co IP-Flag-LDHA.pdf
