# Supplementary material for: CDK1-mediated phosphorylation of LDHA fuels mitosis through LDHB-dependent lactate oxidation
Source: EMBO Rep. 2025 Sep 12;26(20):4923–49. doi: 10.1038/s44319-025-00573-8 (PMC12550033; doi:10.1038/s44319-025-00573-8)
Supplement: Supplementary file 2 — Source data Fig. 1 [file 44319_2025_573_MOESM2_ESM.zip › Figure 1 Source Data/1A/Figure 1-Panel A.xlsx]

## Sheet: Mitotic duration (min)
	Mitotic duration (min)
Cell #	NT	LDHA KD	LDHB KD	LDHB KD+FLAG-LDHB	FLAG-LDHB
1	42	39	54	51	39
2	57	39	105	51	39
3	39	45	60	42	39
4	57	42	99	48	33
5	54	27	117	42	33
6	48	33	111	60	27
7	39	30	99	51	36
8	39	36	69	84	45
9	48	39	99	39	30
10	33	36	99	30	27
11	42	39	186	48	39
12	39	30	78	42	36
13	60	30	66	63	36
14	42	36	84	33	27
15	48	36	111	51	45
16	54	36	84	45	30
17	57	33	138	27	33
18	36	33	66	48	36
19	45	36	69	87	33
20	42	39	45	48	36
21	39	36	105	48	45
22	60	30	99	36	39
23	39	36	81	36	33
24	51	33	69	45	36
25	42	48	111	39	30
26	60	42	117	48	30
27	42	36	69	36	33
28	51	39	108	57	36
29	51	39	78	75	33
30	39	30	51	48	42
31	60	39	96	75	30
32	33	42	84	33	36
33	42	33	90	81	36
34	60	33	123	54	42
35	51	36	120	57	27
36	45	45	84	81	36
37	39	60	102	48	42
38	45	48	78	69	36
39	51	42	102	78	30
40	42	42	69	66	39
41	51	48	78	57	33
42	48	45	84	36	33
43	54	48	78	60	39
44	42	51	63	48	36
45	39	39	87	48	36
46	54	45	102	45	33
47	60	42	123	75	36
48	66	39	96	39	45
49	48	45	117	63	30
50	36	45	132	48	30
51	63	48	126	48	42
52	42	51	81	42	42
53	42	48	123	57	39
54	54	51	84	33	36
55	36	39	105	72	42
56	36	42	93	54	48
57	45	45	111	51	36
58	60	57	39	57	33
59	45	48	60	39	33
60	45	42	60	45	42
61	54	45	120	33	30
62	39	54	123	45	36
63	42	48	159	42	39
64	42	42	153	42	30
65	51	42	63	45	36
66	48	45	78	57	30
67	42	45	87	51	45
68	42	45	108	60	42
69	42	45	81	75	33
70	42	45	45	57	42
71	36	48	78	48	39
72	45	45	75	42	42
73	39	48	108	39	36
74	42	42	66	72	33
75	33	60	123	57	42
76	51	39	126	48	36
77	39	45	60	42	33
78	45	48	54	48	45
79	33	48	87	51	39
80	39	45	111	42	39
81	48	39	111	39	30
82	48	45	81	66	36
83	60	39	57	42	27
84	42	48	63	39	42
85	39	51	90	42	45
86	33	45	54	42	33
87	45	45	114	42	30
88	36	48	99	51	30
89	45	48	63	48	30
90	42	48	78	63	33
91	36	45	135	33	33
92	39	45	54	42	45
93	42	48	213	51	39
94	45	48	93	63	45
95	51	45	90	27	27
96	33	45	84	108	42
97	33	48	81	45	30
98	51	45	66	60	42
99	30	51	78	69	33
100	51	51	123	63	30
101	48	51	84	72	42
102	45	51	105	99	45
103	42	45	138	42	63
104	39	54	75	57	42
105	42	54	69	48	30
106	42	45	132	51	39
107	33	54		30	27
108	42	42		72	36
109	42	45		39
110	39	48		36
111	39	45		36
112	36	48		81
113	36	45		42
114	48	45		42
115	39	45		51
116		51		48
117		42		57
118		42		78
119		51		45
120		45
121		39
				Unpaired t test
				NT vs LDHA KD	NT vs LDHB KD
				p=0.1993	p<0.0001

## Sheet: % of Lagging 
	% of Lagging
	NT	LDHA KD	LDHB KD	LDHB KD+FLAG-LDHB	FLAG-LDHB
	4	3	18.75	5.08	3.33
	6.25	3.03	16.7	3.85	4
	3.6	4	15.9	3.92	3.3
			Unpaired t test
			NT vs LDHA KD	NT vs LDHB KD
			p=0.2248	p=0.0005

## Sheet: % of Micronuclei
	% of Micronuclei
	NT	LDHA KD	LDHB KD	LDHB KD+FLAG-LDHB	FLAG-LDHB
	4.85	4.8	15	4	2.6
	4.03	4	11	4.96	6.1
	4.2	4.4	13	5.03	5
			Unpaired t test
			NT vs LDHA KD	NT vs LDHB KD
			p=0.9121	p=0.0019
