# Supplementary material for: CDK1-mediated phosphorylation of LDHA fuels mitosis through LDHB-dependent lactate oxidation
Source: EMBO Rep. 2025 Sep 12;26(20):4923–49. doi: 10.1038/s44319-025-00573-8 (PMC12550033; doi:10.1038/s44319-025-00573-8)
Supplement: Supplementary file 2 — Source data Fig. 1 [file 44319_2025_573_MOESM2_ESM.zip › Figure 1 Source Data/1B/Figure 1-Panel B.xlsx]

## Sheet: Mitotic duration (min)
Mitotic duration (min)
Cell #	DMSO	1 µm GSK2837808A
1	48	39
2	42	48
3	39	45
4	39	48
5	42	39
6	42	45
7	51	54
8	48	39
9	45	48
10	45	48
11	63	33
12	42	60
13	45	39
14	48	39
15	51	42
16	42	54
17	51	36
18	42	48
19	45	54
20	48	39
21	42	54
22	42	51
23	36	36
24	54	42
25	51	51
26	51	39
27	45	45
28	42	63
29	33	45
30	51	57
31	36	42
32	60	54
33	51	54
34	51	45
35	36	39
36	57	39
37	51	51
38	51	51
39	54	48
40	48	51
41	42	54
42	39	48
43	51	51
44	42	36
45	42	54
46	39	42
47	48	42
48	45	45
49	39	36
50	42	36
51	42	42
52	48	51
53	36	45
54	39	42
55	45	48
56	39	45
57	75	69
58	36	42
59	39	51
60	45	45
61	48	48
62	57	36
63	45	51
64	45	45
65	54	60
66	54	45
67	39	48
68	45	33
69	51	54
70	42	51
71	48	45
72	39	48
73	51	42
74	45	33
75	33	51
76	39	51
77	45	51
78	51	57
79	42	48
80	33	54
81	42	33
82	45	51
83	36	45
84	48	45
85	66	45
86	42	39
87	33	54
88	45	45
89	36	42
90	42	51
91	39	66
92	42	54	Unpaired t test
93		39	DMSO vs 1 µm
94		45	p=0.1739

## Sheet: % of Lagging 
	% of Lagging
	DMSO	1 µm GSK2837808A
	5.2	4.7
	4.5	6.4
	6.5	6.3
		Unpaired t test
		DMSO vs 1 µm
		p=0.6450
