# Supplementary material for: CDK1-mediated phosphorylation of LDHA fuels mitosis through LDHB-dependent lactate oxidation
Source: EMBO Rep. 2025 Sep 12;26(20):4923–49. doi: 10.1038/s44319-025-00573-8 (PMC12550033; doi:10.1038/s44319-025-00573-8)
Supplement: Supplementary file 2 — Source data Fig. 1 [file 44319_2025_573_MOESM2_ESM.zip › Figure 1 Source Data/1C/Fig1-Panel C.xlsx]

## Sheet: Sheet1
	Relative size of human colon organoids
Cell #	NT	LDHA KD	LDHB KD
1	1.25933	0.482735	0.654521
2	0.945219	0.234362	0.440659
3	1.19806	0.272897	0.715671
4	2.08206	0.405333	0.388128
5	1.31059	0.279188	0.43373
6	1.36126	0.355542	0.69133
7	0.840503	0.41352	0.379179
8	0.944065	0.29672	0.351546
9	1.10132	0.782732	0.227543
10	1.00116	0.188948	0.503616
11	1.36706	0.388023	0.190653
12	0.61121	0.21941	0.233847
13	1.37402	0.335557	0.386875
14	0.432331	0.482316	0.584805
15	0.48047	0.491111	0.485404
16	1.29285	0.373817	0.362295
17	0.710917	0.234362	0.853805
18	1.07045	0.20749	0.512361
19	1.0695	0.20846	0.707442
20	1.01701	0.253089	0.350509
21	0.898607	0.172876	0.649338
22	0.713865	0.468122	0.864661
23	0.941321	0.332657	1.04849
24	0.710006	0.287738	0.486651
25	0.792169	0.224685	0.3874
26	1.09104	0.35645	0.359946
27	0.744709	0.317753	0.313916
28	0.960941	0.313014	0.423936
29	0.772133	0.375434	0.33879
30	0.602223	0.518784	0.571603
31	0.752478	0.335557	0.676986
32	1.30315	0.62944	0.430084
33	1.16341	0.431771	0.419626
					Unpaired t test
					NT vs LDHA KD	NT vs LDHB KD
					p<0.0001	p<0.0001
