# Supplementary material for: CDK1-mediated phosphorylation of LDHA fuels mitosis through LDHB-dependent lactate oxidation
Source: EMBO Rep. 2025 Sep 12;26(20):4923–49. doi: 10.1038/s44319-025-00573-8 (PMC12550033; doi:10.1038/s44319-025-00573-8)
Supplement: Supplementary file 2 — Source data Fig. 1 [file 44319_2025_573_MOESM2_ESM.zip › Figure 1 Source Data/1D/Fig1-Panel D.xlsx]

## Sheet: Tumor weight (g)
Tumor weight (g)
NT	LDHB KD	LDHB KD-Flag rLDHB
0.37	0.24	0.18
0.23	0.08	0.28		Unpaired t test
0.31	0.05	0.42		NT vs LDHB KD	LDHB KD vs LDHB KD-Flag rLDHB
0.26	0.03	0.44		p=0.0147	p=0.0254
				Unpaired t test
				Control vs LDHA KD	Control vs LDHB KD
				p<0.0001	p<0.0001

## Sheet: % of lagging
% of lagging in mouse tumor
NT	LDHB KD	LDHB KD-Flag rLDHB
3.3	12.5	6
4.7	15.5	5.5		Unpaired t test
5	14	3		NT vs LDHB KD	LDHB KD vs LDHB KD-Flag rLDHB
4	16	4		p<0.0001	p<0.0001
