# Supplementary material for: CDK1-mediated phosphorylation of LDHA fuels mitosis through LDHB-dependent lactate oxidation
Source: EMBO Rep. 2025 Sep 12;26(20):4923–49. doi: 10.1038/s44319-025-00573-8 (PMC12550033; doi:10.1038/s44319-025-00573-8)
Supplement: Supplementary file 2 — Source data Fig. 1 [file 44319_2025_573_MOESM2_ESM.zip › Figure 1 Source Data/1E/Fig 1-Panel E.xlsx]

## Sheet: HeLa
	HeLa
	Lactate to pyruvate			Pyruvate to lactate
	Interphase	Mitosis		Interphase	Mitosis
	1	1.6		1	0.86
	1	1.72		1	0.94
	1	1.55		1	0.9
		Unpaired t test			Unpaired t test
		Interphase vs Mitosis			Interphase vs Mitosis
		p=0.0002			p=0.0123

## Sheet: DLD1
	DLD1
	Lactate to pyruvate			Pyruvate to lactate
	Interphase	Mitosis		Interphase	Mitosis
	1	1.99		1	0.821
	1	1.76		1	0.86
	1	1.9		1	0.77
		Unpaired t test			Unpaired t test
		Interphase vs Mitosis			Interphase vs Mitosis
		p=0.0002			p=0.0022
