# Supplementary material for: CDK1-mediated phosphorylation of LDHA fuels mitosis through LDHB-dependent lactate oxidation
Source: EMBO Rep. 2025 Sep 12;26(20):4923–49. doi: 10.1038/s44319-025-00573-8 (PMC12550033; doi:10.1038/s44319-025-00573-8)
Supplement: Supplementary file 2 — Source data Fig. 1 [file 44319_2025_573_MOESM2_ESM.zip › Figure 1 Source Data/1F/Fig 1-Panel F.xlsx]

## Sheet: HeLa
	LDH5				LDH4				LDH3				LDH2				LDH1
Interphase	9	9	10	(%)	30	35	30	(%)	40	40	38	(%)	20	15	20	(%)	1	1	2	(%)
Mitosis	1	1	2	(%)	20	29	30	(%)	40	35	35	(%)	30	25	25	(%)	9	10	8	(%)
		Unpaired t test				Unpaired t test				Unpaired t test				Unpaired t test				Unpaired t test
		Interphase LDH5 vs Mitosis LDH5				Interphase LDH4 vs Mitosis LDH4				Interphase LDH3 vs Mitosis LDH3				Interphase LDH2 vs Mitosis LDH2				Interphase LDH1 vs Mitosis LDH1
		p<0.0001				p=0.2116				p=0.2116				p=0.0241				p=0.0003
