# Supplementary material for: CDK1-mediated phosphorylation of LDHA fuels mitosis through LDHB-dependent lactate oxidation
Source: EMBO Rep. 2025 Sep 12;26(20):4923–49. doi: 10.1038/s44319-025-00573-8 (PMC12550033; doi:10.1038/s44319-025-00573-8)
Supplement: Supplementary file 2 — Source data Fig. 1 [file 44319_2025_573_MOESM2_ESM.zip › Figure 1 Source Data/1G/Fig 1-Panel G quantification.xlsx]

## Sheet: Sheet 1
Relative interactions between LDHB and LDHA during interphase and mitosis
Interphase	Mitosis
1	0.635
1	0.6
1	0.71	Unpaired t test
		Interphase vs Mitosis
		p=0.0004
