# Supplementary material for: CDK1-mediated phosphorylation of LDHA fuels mitosis through LDHB-dependent lactate oxidation
Source: EMBO Rep. 2025 Sep 12;26(20):4923–49. doi: 10.1038/s44319-025-00573-8 (PMC12550033; doi:10.1038/s44319-025-00573-8)
Supplement: Supplementary file 3 — Source data Fig. 2 [file 44319_2025_573_MOESM3_ESM.zip]

Archive with 28 entries (21 files):
- Figure 2 Source Data/
- Figure 2 Source Data/2B/
- Figure 2 Source Data/2B/Figure 2-Panel B.xlsx
- Figure 2 Source Data/2B/~$Figure 1-Panel B.xlsx
- Figure 2 Source Data/2C/
- Figure 2 Source Data/2C/Fig 2-Panel C.xlsx
- Figure 2 Source Data/2C/Interphase-cpYFP-Color Ratio.tif
- Figure 2 Source Data/2C/Interphase-cpYFP-DIC.tif
- Figure 2 Source Data/2C/Interphase-SoNar-Color Ratio.tif
- Figure 2 Source Data/2C/Interphase-SoNar-DIC.tif
- Figure 2 Source Data/2C/Mitosis shLDHB-cpYFP-Color Ratio.tif
- Figure 2 Source Data/2C/Mitosis shLDHB-cpYFP-DIC.tif
- Figure 2 Source Data/2C/Mitosis shLDHB-SoNar-Color Ratio.tif
- Figure 2 Source Data/2C/Mitosis shLDHB-SoNar-DIC.tif
- Figure 2 Source Data/2C/Mitosis-cpYFP-Color Ratio.tif
- Figure 2 Source Data/2C/Mitosis-cpYFP-DIC.tif
- Figure 2 Source Data/2C/Mitosis-SoNar-Color Ratio.tif
- Figure 2 Source Data/2C/Mitosis-SoNar-DIC.tif
- Figure 2 Source Data/2C/~$Fig 2-Panel C.xlsx
- Figure 2 Source Data/2D/
- Figure 2 Source Data/2D/Fig 2-Panel D.xlsx
- Figure 2 Source Data/2E/
- Figure 2 Source Data/2E/Fig 2-Panel E.xlsx
- Figure 2 Source Data/2F/
- Figure 2 Source Data/2F/Fig 2-Panel F.xlsx
- Figure 2 Source Data/2F/~$Fig 2-Panel F.xlsx
- Figure 2 Source Data/2G/
- Figure 2 Source Data/2G/Fig 2-Panel G.xlsx
