# Supplementary material for: CDK1-mediated phosphorylation of LDHA fuels mitosis through LDHB-dependent lactate oxidation
Source: EMBO Rep. 2025 Sep 12;26(20):4923–49. doi: 10.1038/s44319-025-00573-8 (PMC12550033; doi:10.1038/s44319-025-00573-8)
Supplement: Supplementary file 3 — Source data Fig. 2 [file 44319_2025_573_MOESM3_ESM.zip › Figure 2 Source Data/2B/Figure 2-Panel B.xlsx]

## Sheet: Mitotic duration (min)
	Mitotic duration (min)
Cell #	NT	LDHB KD	LDHB KD + NADH	LDHB KD + Pyruvate	LDHB KD + D-lactate	LDHB KD + L-lactate
1	48	72	39	93	66	75
2	45	90	60	69	66	135
3	42	81	96	60	72	87
4	39	75	45	108	81	57
5	48	81	42	84	63	66
6	33	60	45	99	69	60
7	36	135	45	81	66	63
8	33	147	51	126	72	57
9	36	54	30	84	66	141
10	33	66	57	87	144	54
11	54	60	51	90	66	45
12	39	87	57	81	69	135
13	42	84	42	63	63	69
14	33	66	39	99	93	111
15	54	78	42	87	111	60
16	36	96	51	87	69	51
17	48	90	45	60	48	120
18	45	81	42	84	150	93
19	39	63	36	78	117	78
20	39	66	48	132	60	54
21	45	66	30	108	57	72
22	33	102	69	84	69	63
23	42	81	51	150	96	72
24	39	69	48	168	78	45
25	36	78	42	147	66	126
26	39	66	42	69	78	66
27	36	108	75	123	66	45
28	36	114	48	69	99	51
29	33	108	57	75	117	111
30	48	72	42	114	126	72
31	36	93	48	108	63	75
32	39	60	57	111	45	96
33	39	66	42	141	93	75
34	30	51	57	60	69	78
35	51	84	60	78	63	108
36	39	93	60	108	93	87
37	57	63	42	78	135	63
38	39	84	72	66	102	69
39	39	138	51	90	111	81
40	39	78	42	84	63	105
41	33	72	63	66	63	60
42	36	96	57	69	96	99
43	48	48	39	81	105	117
44	39	63	57	78	36	111
45	36	138	57	90	72	57
46	54	51	54	72	69	69
47	33	57	63	87	69	99
48	39	75	42	69	78	99
49	33	57	42	57	93	117
50	36	93	42	54	105	150
51	42	75	66	108	144	81
52	45	138	45	72	141	60
53	42	63	66	51	78	129
54	45	120	51	102	75	66
55	36	90	51	123	96	84
56	51	84	54	66	99	111
57	48	66	36	69	99	84
58	33	90	60	141	84	138
59	30	60	45	99	66	66
60	42	114	45	75	90	69
61	45	75	39	114	84	45
62	54	84	45	81	75	105
63	51	96	51	108	69	99
64	36	69	72	102	93	120
65	54	78	60	90	84	96
66	45	69	39	84	78	93
67	39	69	69	63	45	108
68	42	81	54	75	132	51
69	39	87	42	135	126	63
70	42	63	57	93	75	51
71	39	102	42	87	147	69
72	36	120	36	111	72	96
73	45	99	51	96	78	126
74	39	72	51	87	72	117
75	33	84	48	57	63	75
76	54	138	60	72	102	96
77	45	84	54	99	87	75
78	45	117	51	60	75	126
79	57	120	57	90	99	93
80	51	75	45	78	102	60
81	48	87	36	96	96	84
82	48	72	42	93	93	87
83	48	90	36	120	108	72
84	42	126	51	72	93	150
85	42	99	63	129	78	78
86	48	81	51	111	93	87
87	48	69	42	114	72	93
88	51	81	72	123	81	105
89	42	81	42	51	78	111
90	36	84	42	105	99	96
91	45	93	39	78	66	102
92	42	108	48	81	57	69
93	51	99	51	78	120	84
94	42	63	42	66	72	90
95	39	111	39	66	120	57
96	57	66	42	63	114	93
97	57	69	90	99	72	72
98	39	78	39	87	69	105
99	39	69	66	123	159	141
100	30	84	45	102	75	105
101	60	51	57	108	111	78
102	42	90	36	132	69	117
103	42	144	45	60	111	81
104	51	72	51	75	84	57
105	36	66	54	78	111	135
106	51	69	66	72	57	63
107	42	81	42	63	90	51
108	57	99	57	87	87	120
109	60	54	60	96	114	66
110	42	96	42	81	141	96
111	39	105	45	60	114	69
112	54	117	36	48	87	87
113	54	63	45	105	51	69
114	51	135	45	111	105	60
115	45	72	54	90	69	60
116	30	138	42	117	81	111
117	33	63	36	81	144	96
118	42	126	60	69	141	96
119	45	153	36	60	81	60
120	36	78	42	147	90	102
121	51	66	51	141	48	72
122	33	102	36	63	72	60
123	60	84	51	123	87	60
124	42	57	54	78	108	87
125	36	105	51	69	75	45
126	48	129	69	63	108	81
127	51	123	39	102	93	63
128	39	102	39	96	126	114
129	57	126	63	84	99	84
130	39	63	51	78	105	45
131	48	96	42	102	78	60
132	39	63	69	123	96	45
133	51	159	60	129	84	69
134	36	78	42	114	84	81
135	57	87	51	81	114	60
136	51	75	63	99	114	93
137	51	78	57	99	120	159
138	45	63	84	84	78	108
139	48	72	66	69	72	96
140	42	93	51	87	138	72
141	45	81	57	66	120	93
142	51	90	72	132	123	51
143	42	57	33	54	87	84
144	42	60	54	63	108	90
145	51	90	63	84	90	84
146	39	84	69	84	93	72
147	36	90	72	93	96	96
148	33	84	66	111	75	78
149	51	84	48	93	75	84
150	33	132	54	72	87	78
151	33	132	60	60	75	66
152	66	111	36	93	87	75
153	45	84	69	72	75	78
154	36	60	66	93	72	87
155	39	108	60	54	84	102
156	57	75	48	132	102	75
157	57	102	51	132	66	72
158	54	87	45	132	81	66
159	57	81	48	75	99	78
160	51	123	18	153	78	84
161	48	87	75	96	72	75
162	36	51	63	60	78	69
163	51	105	63	102	69	75
164	57	78	36	78	81	84
165	48	114	66	117	60	57
166	51	78	48	60	75	108
167	48	51	45	84	78	78
168	54	81	66	60	138	75
169	45	114	48	72	75	81
170	45	120	54	57	78	75
171	60	90	60	87	84	132
172	45	132	42	108	81	84
173	48	84	57	60	84	87
174	66	117	48	93	72	75
175	54	81	48	63	75	99
176	45	81	51	117	78	78
177	33	87	54	102	90	72
178	51	84	72	111	81	81
179	48	99	57	87	75	75
180	57	63	42	75	78	78
181	48	87	54	129	87	87
182	45	90	45	81	99	117
183	54	114	33	72		99
184	51	63	45	69
185	48	66	45	69
186	36	57	42	81
187	39	132	54	42
188	39	105	51	63
189	51	132	78	99
190	42	66	69	129
191	66	102	54	156
192	54	66	60	87
193	45	111	57	135
194	54	72	48	105
195	54	111	60	156
	Unpaired t test
	NT vs LDHB KD	LDHB KD vs LDHB KD+NADH	LDHB KD vs LDHB KD+Pyruvate	LDHB KD vs LDHB KD+D-lactate	LDHB KD vs LDHB KD+L-lactate
	p<0.0001	p<0.0001	p=0.2532	p=0.9214	p=0.1645

## Sheet: % of Lagging 
	% of Lagging
	NT	LDHB KD	LDHB KD + NADH	LDHB KD + Pyruvate	LDHB KD + D-lactate	LDHB KD + L-lactate
	3.5	15.87	4.3	16.25	12	15.5
	5.7	15.38	3.3	12.5	15.4	13.2
	4.3	16.7	4.65	11	15.38	17
	6	17	6.5	16	14.6	15
	Unpaired t test
	NT vs LDHB KD	LDHB KD vs LDHB KD+NADH	LDHB KD vs LDHB KD+Pyruvate	LDHB KD vs LDHB KD+D-lactate	LDHB KD vs LDHB KD+L-lactate
	p<0.0001	p<0.0001	p=0.1400	p=0.0765	p=0.2666

## Sheet: % of Micronuclei
	% of Micronuclei
	NT	LDHB KD	LDHB KD + NADH	LDHB KD + Pyruvate	LDHB KD + D-lactate	LDHB KD + L-lactate
	3.9	11.5	4.75	10.34	12.3	12.5
	3.4	12	5.09	11.07	13	12
	5	13	4.25	10.88	11	13.5
	4.2	14.2	4.7	13	12.5	11.8
	Unpaired t test
	NT vs LDHB KD	LDHB KD vs LDHB KD+NADH	LDHB KD vs LDHB KD+Pyruvate	LDHB KD vs LDHB KD+D-lactate	LDHB KD vs LDHB KD+L-lactate
	p<0.0001	p<0.0001	p=0.1552	p=0.5410	p=0.7611
