# Supplementary material for: CDK1-mediated phosphorylation of LDHA fuels mitosis through LDHB-dependent lactate oxidation
Source: EMBO Rep. 2025 Sep 12;26(20):4923–49. doi: 10.1038/s44319-025-00573-8 (PMC12550033; doi:10.1038/s44319-025-00573-8)
Supplement: Supplementary file 3 — Source data Fig. 2 [file 44319_2025_573_MOESM3_ESM.zip › Figure 2 Source Data/2C/Fig 2-Panel C.xlsx]

## Sheet: SoNar
SoNar Normalized F425/F485
Interphase	Mitosis	Mitosis-shLDHB
0.972881	1.08724	0.951047
1.01037	1.09242	1.06949
1.01107	1.0989	0.953739
0.96331	1.2002	1.04177
1.01167	1.07886	0.996211
1.00419	1.0985	1.07159
0.955932	1.09322	1.09003
1.01954	1.10369	1.07926
0.96331	1.05314	1.07109
1.04955	1.05663	0.960319
1.05613	1.07847	1.08524
1.01615	1.06431	1.06132
1.04776	1.08056	0.949252
1.03918	1.07976	1.06919
0.962712	1.09581	1.09043
1.05174	1.1992	1.04477
1.04098	1.09222	1.09113
0.888036	1.22323	1.04307
0.975773	1.11735	1.03639
1.03868	1.09003	1.06451
1.01107	1.07797	1.02842
0.952841	1.14187	1.05773
0.951047	1.1344	1.08465
0.982851	1.09811	1.06221
0.938185	1.12642	1.05932
1.03978	1.12762	0.958225
0.928116	1.03858	0.962313
1.00209	1.09272	1.05224
1.01535	1.10877	0.99332
1.00249	1.09352	1.067
1.02901	1.09571	0.978664
1.02343	1.1348	1.04955
0.995813	1.07268	1.05533
0.994317	1.02881	1.04616
1.05902	1.11176	1.02473
1.02612	1.12802	1.04716
0.911964	1.08355	1.03011
0.96341	1.10219	1.01486
1.04596	1.16451	1.03609
0.982353	1.10339	1.05713
0.924327	1.09173	1.07627
1.02493	1.18235	1.03878
1.04676	1.14756	1.04467
1.01645	1.0012	1.06939
1.06142	1.07577	0.995613
0.996311	1.10249	1.03559
0.98006	1.1016	1.05892
1.03878	1.19751	1.06341
0.916251	1.08694	1.06022
0.909472	1.10857	1.02213
1.0013	1.15643	0.997009
1.09218	1.16391	1.02941
1.04472	1.20638	0.995414
Unpaired t test
Interphase vs Mitosis	Mitosis vs Mitosis-LDHB KD
p<0.0001	p<0.0001

## Sheet: cpYFP
cpYFP Normalized F425/F485
Interphase	Mitosis	Mitosis-shLDHB
0.999148	1.10858	0.831974
1.13068	1.08664	0.965766
0.817816	1.11339	0.910928
1.11584	0.979816	1.07269
1.21718	0.892625	1.05272
0.989562	0.979956	1.01079
1.19643	1.14642	1.05062
0.925077	1.07206	1.12391
1.10398	0.987672	1.07838
0.866214	0.898437	1.03121
1.03721	0.936125	0.867432
1.00502	0.97176	1.14276
0.988806	0.969734	1.15678
1.06612	1.05244	1.19852
0.992596	1.05321	1.18537
0.999273	1.00623	1.22408
1.07543	0.999961	1.05842
0.796703	1.18712	1.06998
1.1494	0.922109	0.922197
0.9095	1.09193	0.961227
1.08924	0.925874	0.875809
0.993042	0.973813	0.99437
0.879576	0.985564	0.944807
1.02473	0.918442	0.741324
1.03032	0.952524	0.871539
0.976858	0.755278	0.941817
0.997524	1.05163	0.989288
0.957123	0.863078	0.808193
0.83663	0.937596	0.898767
0.921739	0.926415	1.01369
Unpaired t test
Interphase vs Mitosis	Mitosis vs Mitosis-LDHB KD
p=0.6581	p=0.7663
