# Supplementary material for: CDK1-mediated phosphorylation of LDHA fuels mitosis through LDHB-dependent lactate oxidation
Source: EMBO Rep. 2025 Sep 12;26(20):4923–49. doi: 10.1038/s44319-025-00573-8 (PMC12550033; doi:10.1038/s44319-025-00573-8)
Supplement: Supplementary file 3 — Source data Fig. 2 [file 44319_2025_573_MOESM3_ESM.zip › Figure 2 Source Data/2D/Fig 2-Panel D.xlsx]

## Sheet: Sheet1
Relative NADH level
Interphase	Mitosis	Mitosis-shLDHB
1	1.88	1.45
1	2.034	1.624
1	2.065	1.656
	Unpaired t test
	Interphase vs Mitosis	Mitosis vs Mitosis-LDHB KD
	p<0.0001	p=0.0083
