# Supplementary material for: CDK1-mediated phosphorylation of LDHA fuels mitosis through LDHB-dependent lactate oxidation
Source: EMBO Rep. 2025 Sep 12;26(20):4923–49. doi: 10.1038/s44319-025-00573-8 (PMC12550033; doi:10.1038/s44319-025-00573-8)
Supplement: Supplementary file 3 — Source data Fig. 2 [file 44319_2025_573_MOESM3_ESM.zip › Figure 2 Source Data/2E/Fig 2-Panel E.xlsx]

## Sheet: Sheet1
Relative ATP level
NT	LDHB KD	LDHB KD + FLAG-LDHB
1	0.73	0.9
1	0.700565	1.05543
1	0.766548	1.21017
Unpaired t test
NT vs LDHB KD	LDHB KD vs LDHB KD+FLAG-LDHB
P=0.0002	P=0.0243
