# Supplementary material for: CDK1-mediated phosphorylation of LDHA fuels mitosis through LDHB-dependent lactate oxidation
Source: EMBO Rep. 2025 Sep 12;26(20):4923–49. doi: 10.1038/s44319-025-00573-8 (PMC12550033; doi:10.1038/s44319-025-00573-8)
Supplement: Supplementary file 3 — Source data Fig. 2 [file 44319_2025_573_MOESM3_ESM.zip › Figure 2 Source Data/2F/Fig 2-Panel F.xlsx]

## Sheet: Relative ATP level 
Relative ATP level
NT	LDHB KD	LDHB KD + NADH	LDHB KD + ATP	2DG
1	0.67	1.1	1.093	0.7
1	0.75	1.2	0.8955	0.65
1	0.73	1.15	0.9039	0.69
Unpaired t test
NT vs LDHB KD	LDHB KD vs LDHB KD+NADH	LDHB KD vs LDHB KD+ATP	NT vs 2DG
P=0.0003	P=0.0003	P=0.0228	p<0.0001

## Sheet: NADH Uptake
	SoNar (Normalized F425/F485)									cpYFP (Normalized F425/F485)
Time(mins)	Cell-1	Cell-2	Cell-3	Cell-4	Cell-5	Cell-6	Cell-7	Cell-8		Cell-1	Cell-2	Cell-3	Cell-4	Cell-5	Cell-6	Cell-7	Cell-8
0	1	1	1	1	1	1	1	1		1	1	1	1	1	1	1	1
1	1.007	1.004	0.981	1.01	0.96604	0.99129	1.00081	0.99217		1	1.001	1.001	1.001	0.99	1.002	0.998	0.997
2	1.005	1.005	0.975	1.036	0.94726	0.99901	0.99896	0.99528		1.007	1.007	1.006	1.011	0.986	1	0.993	1
3	1.501	1.709	1.547	1.765	1.45754	1.49459	1.54108	1.45246		0.958	1.009	1.029	0.987	0.953	0.986	0.943	1.057
3.5	1.521	1.758	1.507	1.696	1.41988	1.43214	1.5085	1.42282		0.957	0.992	1.015	0.981	0.96	0.992	0.945	1.064
4	1.523	1.766	1.497	1.676	1.40199	1.4118	1.51862	1.41872		0.949	0.984	0.996	0.977	0.962	0.992	0.946	1.051
4.5	1.53	1.75	1.495	1.66	1.39056	1.39091	1.52588	1.40638		0.947	0.976	0.999	0.973	0.973	0.994	0.945	1.058
5	1.522	1.752	1.495	1.647	1.37919	1.39857	1.51389	1.39682		0.944	0.97	0.979	0.967	0.978	0.996	0.94	1.047
5.5	1.516	1.745	1.496	1.632	1.37794	1.36902	1.52416	1.40064		0.943	0.964	0.989	0.969	0.984	0.995	0.941	1.053
6	1.507	1.744	1.5	1.611	1.37126	1.35425	1.51828	1.40172		0.947	0.959	0.983	0.955	0.991	0.997	0.939	1.054
													Two-way ANOVA
													p<0.0001
