# Supplementary material for: CDK1-mediated phosphorylation of LDHA fuels mitosis through LDHB-dependent lactate oxidation
Source: EMBO Rep. 2025 Sep 12;26(20):4923–49. doi: 10.1038/s44319-025-00573-8 (PMC12550033; doi:10.1038/s44319-025-00573-8)
Supplement: Supplementary file 3 — Source data Fig. 2 [file 44319_2025_573_MOESM3_ESM.zip › Figure 2 Source Data/2G/Fig 2-Panel G.xlsx]

## Sheet: Mitotic duration 
	Mitotic duration (min)
Cell #	NT	LDHB KD	LDHB KD + ATP
1	48	72	54
2	45	90	72
3	42	81	66
4	39	75	39
5	48	81	39
6	33	60	63
7	36	135	36
8	33	72	39
9	36	54	42
10	33	66	63
11	54	60	45
12	39	87	42
13	42	84	39
14	33	66	57
15	54	78	42
16	36	96	45
17	48	90	75
18	45	81	39
19	39	63	66
20	39	66	54
21	45	66	54
22	33	147	51
23	42	81	60
24	39	69	51
25	36	78	36
26	39	66	42
27	36	108	30
28	36	114	57
29	33	108	54
30	48	72	48
31	36	93	51
32	39	60	36
33	39	66	48
34	30	51	48
35	51	84	57
36	39	93	51
37	57	63	48
38	39	84	60
39	39	138	75
40	39	78	51
41	33	72	39
42	36	96	36
43	48	48	42
44	39	63	33
45	36	138	51
46	54	51	72
47	33	57	45
48	39	75	45
49	33	57	48
50	78	93	69
51	42	75	69
52	45	138	57
53	42	63	51
54	45	120	42
55	36	90	69
56	51	84	51
57	63	66	45
58	33	90	39
59	30	60	36
60	42	114	57
61	45	75	54
62	54	84	39
63	51	96	57
64	36	69	66
65	54	78	33
66	45	69	30
67	39	69	39
68	42	81	48
69	39	87	36
70	42	63	45
71	39	102	54
72	36	120	51
73	45	99	33
74	39	72	60
75	33	84	51
76	54	138	66
77	45	84	54
78	45	117	51
79	57	120	42
80	51	75	48
81	48	87	51
82	48	72	42
83	48	90	42
84	42	126	51
85	42	99	48
86	48	81	45
87	48	69	54
88	51	81	54
89	42	81	39
90	36	84	51
91	45	93	42
92	42	108	42
93	51	99	45
94	42	63	36
95	39	111	63
96	57	66	54
97	57	69	42
98	39	78	33
99	39	69	60
100	30	84	66
101	60	51	45
102	42	90	33
103	42	75	96
104	51	72	78
105	36	66	45
106	51	69	42
107	42	81	63
108	57	99	45
109	60	54	66
110	42	96	30
111	39	105	48
112	54	117	66
113	54	63	54
114	51	72	66
115	45	138	60
116	30	63	48
117	33	126	45
118	42	78	30
119	87	78	39
120	36	135	42
121	51	66	39
122	33	102	63
123	60	84	36
124	42	57	33
125	36	144	57
126	48	105	39
127	51	129	39
128	39	123	60
129	57	102	39
130	39	126	48
131	48	63	42
132	39	96	45
133	51	63	51
134	36	132	36
135	57	78	48
136	51	87	48
137	51	75	45
138	45	78	45
139	48	63	57
140	42	72	66
141	45	93	66
142	51	81	42
143	42	90	54
144	42	111	54
145	51	57	39
146	39	60	45
147	36	90	51
148	33	84	48
149	51	90	75
150	33	84	72
151	33	84	36
152	66	132	39
153	45	84	54
154	36	60	48
155	39	108	57
156	57	75	54
157	57	111	45
158	54	102	51
159	57	87	48
160	51	81	72
161	48	123	42
162	36	87	60
163	51	51	51
164	57	105	45
165	48	78	63
166	51	114	48
167	48	78	57
168	54	51	33
169	45	81	48
170	45	114	69
171	60	120	60
172	45	90	45
173	48	132	45
174	66	84	48
175	54	117	60
176	45	81	45
177	33	81	60
178	51	87	84
179	48	84	48
180	57	99	36
181	48	63	54
182	45	87	54
183	54	90	60
184	51	114	57
185	48	63	45
186	36	66	75
187	39	57	45
188	39	132	42
189	51	105	60
190	42	132	57
191	66	66	66
192	54	102	57
193	45	66	63
194	54	132	75
195	54	72	48
196	33	111	72
197	42	78	57
198	54	72	42
199	75	63	54
200	48	102	54
201	60	87	45
202	42	75	54
203	75	99	36
204	33	102	39
205	45	96	42
206	57	93	78
207	60	108	60
208	39	93	48
209	42	69	39
210	36	78	42
211	51	93	57
212	60	72	30
213	57	81	60
214		78	66
	Unpaired t test
	NT vs LDHB KD	LDHB KD vs LDHB KD+ATP
	p<0.0001	p<0.0001

## Sheet: lagging
	% of Lagging
	NT	LDHB KD	LDHB KD + ATP
	4.4	15.65	4.3
	4.85	16.67	6.45
	5.7	17	6.66
	Unpaired t test
	NT vs LDHB KD	LDHB KD vs LDHB KD+ATP
	p<0.0001	p=0.0002

## Sheet: micronuclei
	% of Micronuclei
	NT	LDHB KD	LDHB KD + ATP
	3.6	10	3.75
	3.8	10.3	5
	4	11	3.14
	Unpaired t test
	NT vs LDHB KD	LDHB KD vs LDHB KD+ATP
	p<0.0001	p=0.0005
