# Supplementary material for: CDK1-mediated phosphorylation of LDHA fuels mitosis through LDHB-dependent lactate oxidation
Source: EMBO Rep. 2025 Sep 12;26(20):4923–49. doi: 10.1038/s44319-025-00573-8 (PMC12550033; doi:10.1038/s44319-025-00573-8)
Supplement: Supplementary file 4 — Source data Fig. 3 [file 44319_2025_573_MOESM4_ESM.zip]

Archive with 53 entries (45 files):
- Figure 3 Source Data/
- Figure 3 Source Data/3A/
- Figure 3 Source Data/3A/Fig 3-Panel A.xlsx
- Figure 3 Source Data/3B/
- Figure 3 Source Data/3B/Fig 3-Panel B.xlsx
- Figure 3 Source Data/3B/Fila C-interphase-Color Ratio.tif
- Figure 3 Source Data/3B/Fila C-interphase-DIC.tif
- Figure 3 Source Data/3B/Fila C-mitosis-Color Ratio.tif
- Figure 3 Source Data/3B/Fila C-mitosis-DIC.tif
- Figure 3 Source Data/3B/Fila-interphase-Color Ratio.tif
- Figure 3 Source Data/3B/Fila-interphase-DIC.tif
- Figure 3 Source Data/3B/Fila-mitosis-Color Ratio.tif
- Figure 3 Source Data/3B/Fila-mitosis-DIC.tif
- Figure 3 Source Data/3C/
- Figure 3 Source Data/3C/Fig 3-Panel C.xlsx
- Figure 3 Source Data/3C/FiLa-Interphase-DIC.tif
- Figure 3 Source Data/3C/FiLa-Mitosis-DIC.tif
- Figure 3 Source Data/3C/Interphase-0 min.tif
- Figure 3 Source Data/3C/Interphase-2 min.tif
- Figure 3 Source Data/3C/Interphase-3 min.tif
- Figure 3 Source Data/3C/Interphase-4 min.tif
- Figure 3 Source Data/3C/Interphase-5 min.tif
- Figure 3 Source Data/3C/Interphase-6 min.tif
- Figure 3 Source Data/3C/Mitosis-0 min.tif
- Figure 3 Source Data/3C/Mitosis-2 min.tif
- Figure 3 Source Data/3C/Mitosis-3 min.tif
- Figure 3 Source Data/3C/Mitosis-4 min.tif
- Figure 3 Source Data/3C/Mitosis-5min.tif
- Figure 3 Source Data/3C/Mitosis-6 min.tif
- Figure 3 Source Data/3D/
- Figure 3 Source Data/3D/Fig 3-Panel D.xlsx
- Figure 3 Source Data/3D/Interphase-0 min.tif
- Figure 3 Source Data/3D/Interphase-2 min.tif
- Figure 3 Source Data/3D/Interphase-3 min.tif
- Figure 3 Source Data/3D/Interphase-4 min.tif
- Figure 3 Source Data/3D/Interphase-5 min.tif
- Figure 3 Source Data/3D/Interphase-6 min.tif
- Figure 3 Source Data/3D/Mitosis-0 min.tif
- Figure 3 Source Data/3D/Mitosis-2 min.tif
- Figure 3 Source Data/3D/Mitosis-3 min.tif
- Figure 3 Source Data/3D/Mitosis-4 min.tif
- Figure 3 Source Data/3D/Mitosis-5 min.tif
- Figure 3 Source Data/3D/Mitosis-6 min.tif
- Figure 3 Source Data/3D/SoNar-Interphase-DIC.tif
- Figure 3 Source Data/3D/SoNar-Mitosis-DIC.tif
- Figure 3 Source Data/3E/
- Figure 3 Source Data/3E/Fig 3-Panel E.xlsx
- Figure 3 Source Data/3E/Fig.3E-β actin-CCNB1-MCT1-MCT4.pdf
- Figure 3 Source Data/3F/
- Figure 3 Source Data/3F/Fig 3-Panel F.xlsx
- Figure 3 Source Data/3G/
- Figure 3 Source Data/3G/Fig 3-Panel G.xlsx
- Figure 3 Source Data/3G/Fig.3G-β actin-MCT1-MCT4.pdf
