# Supplementary material for: CDK1-mediated phosphorylation of LDHA fuels mitosis through LDHB-dependent lactate oxidation
Source: EMBO Rep. 2025 Sep 12;26(20):4923–49. doi: 10.1038/s44319-025-00573-8 (PMC12550033; doi:10.1038/s44319-025-00573-8)
Supplement: Supplementary file 4 — Source data Fig. 3 [file 44319_2025_573_MOESM4_ESM.zip › Figure 3 Source Data/3A/Fig 3-Panel A.xlsx]

## Sheet: Sheet1
Relative lactate level
Interphase	Mitosis
1	2.5
1	2.9
1	2.598
	Unpaired t test
	Interphase vs Mitosis
	p=0.0002
