# Supplementary material for: CDK1-mediated phosphorylation of LDHA fuels mitosis through LDHB-dependent lactate oxidation
Source: EMBO Rep. 2025 Sep 12;26(20):4923–49. doi: 10.1038/s44319-025-00573-8 (PMC12550033; doi:10.1038/s44319-025-00573-8)
Supplement: Supplementary file 4 — Source data Fig. 3 [file 44319_2025_573_MOESM4_ESM.zip › Figure 3 Source Data/3B/Fig 3-Panel B.xlsx]

## Sheet: FiLa
	FiLa (Normalized F485/F425)
Cell #	Interphase	Mitosis
1	1.08792	1.33594
2	1.06274	1.11894
3	1.05821	1.10695
4	1.07668	1.12254
5	1.03009	1.26252
6	1.05659	1.14529
7	1.09089	1.15181
8	0.995571	1.15497
9	1.02353	1.09032
10	0.944999	1.2006
11	1.02607	1.1015
12	1.02228	1.0835
13	1.01347	1.17109
14	0.996553	1.17013
15	1.03946	1.1968
16	0.964081	1.14486
17	0.994872	1.15506
18	1.04955	1.09871
19	0.994078	1.10184
20	0.999879	1.11745
21	1.01977	1.23083
22	1.02911	1.14322
23	1.03303	1.1342
24	0.98669	1.14457
25	1.01472	1.18735
26	1.02201	1.11608
27	1.00065	1.21938
28	1.03947	1.14096
29	1.0908	1.1253
30	0.928813	1.17924
31	0.930138	1.11561
32	0.939262	1.05919
33	0.956573	1.16523
34	0.952143	1.00568
35	0.934784	1.18304
36	0.928546	1.20145
37	0.957896	1.05867
38	0.961868	1.22784
39	0.948941	1.07816
40	0.945486	1.07214
41	0.936445	1.08543
42	0.943923	1.06245
43	1.02412	1.1693
44	1.00711	1.12663
45	1.02348	1.06784
46	0.998504	1.20698
47	0.973073	1.15616
48	0.968197	1.04434
49	0.971677	1.08298
50	0.966928	1.02226
51	1.03437	1.2297
52	0.933526	1.09471
53	0.951046	1.12363
54	0.963017	1.02747
55	1.06044	1.06229
56	0.992865	1.07021
57	0.972425	1.0784
58	1.00938	1.13312
		Unpaired t test
		Interphase vs Mitosis
		p<0.0001

## Sheet: FiLa C
	FiLa C (Normalized F485/F425)
Cell #	Interphase	Mitosis
1	0.916843	1.01817
2	0.978617	0.960616
3	0.923697	0.947583
4	0.984678	0.993819
5	0.879499	1.01048
6	1.04361	1.16676
7	0.998662	0.963794
8	0.971778	0.843518
9	0.98544	0.954738
10	1.00238	0.933637
11	0.993606	0.852518
12	1.042	1.05464
13	1.09868	0.967295
14	1.04069	0.978229
15	1.06969	1.03216
16	0.986208	1.07289
17	1.06644	0.967846
18	0.817193	0.898654
19	0.950545	0.954008
20	1.0645	0.910707
21	0.983612	1.03837
22	0.988427	0.930921
23	1.01122	0.961344
24	1.13299	0.896534
25	0.978998	0.950847
26	0.993675	1.0338
27	1.00519	1.07262
28	1.00055	1.09235
29	0.983088	0.962739
30	0.924312	0.954475
31	0.992002	1.01674
32	1.01473	1.03613
33	1.01304	0.994458
34	1.03629	1.03786
35	1.02555	1.00869
36	1.06646	0.877273
37	1.0653	0.979707
38	1.05806	1.10396
39	1.01479	1.00308
40	1.0361	1.01809
41	0.913014	0.97556
42	1.07286	1.02458
43	0.972096	0.940386
		Unpaired t test
		Interphase vs Mitosis
		p=0.2301
