# Supplementary material for: CDK1-mediated phosphorylation of LDHA fuels mitosis through LDHB-dependent lactate oxidation
Source: EMBO Rep. 2025 Sep 12;26(20):4923–49. doi: 10.1038/s44319-025-00573-8 (PMC12550033; doi:10.1038/s44319-025-00573-8)
Supplement: Supplementary file 4 — Source data Fig. 3 [file 44319_2025_573_MOESM4_ESM.zip › Figure 3 Source Data/3C/Fig 3-Panel C.xlsx]

## Sheet: Sheet1
	FiLa-Interphase (Normalized F485/F425)								FiLa-Mitosis (Normalized F485/F425)
Time(min)	Cell-1	Cell-2	Cell-3	Cell-4	Cell-5	Cell-6			Cell-1	Cell-2	Cell-3	Cell-4	Cell-5	Cell-6
0	1	1	1	1	1	1			1.14973	1.14749	1.15337	1.12257	1.11082	1.13514
1	1.00183	0.99565	1.00654	0.99704	1.01122	0.98606			1.14906	1.14768	1.14606	1.1254	1.12911	1.13588
2	0.999008	0.98975	1.01376	1.00042	1.00047	0.98985			1.14985	1.14049	1.14198	1.12443	1.14256	1.14026
3	1.10675	1.09858	1.13599	1.10233	1.11288	1.0961			1.39602	1.36495	1.35712	1.36272	1.45067	1.36605
3.5	1.1099	1.09604	1.13315	1.09922	1.11285	1.09991			1.3905	1.35532	1.33859	1.34166	1.45606	1.34347
4	1.10834	1.09475	1.14528	1.09089	1.11478	1.10452			1.38723	1.34755	1.33532	1.34643	1.46012	1.35094
4.5	1.10431	1.08936	1.14884	1.09246	1.111	1.0948			1.38343	1.34907	1.33152	1.33417	1.46709	1.3454
5	1.09811	1.08317	1.14446	1.09381	1.10974	1.08445			1.38011	1.338	1.3282	1.33705	1.46687	1.32138
5.5	1.10362	1.06927	1.14258	1.09125	1.11019	1.08272			1.38639	1.32883	1.33448	1.33408	1.47741	1.28567
6	1.0989	1.05782	1.14682	1.09518	1.10678	1.08541			1.37428	1.32408	1.33238	1.30565	1.48098	1.321
													Two-way ANOVA
													p<0.0001
