# Supplementary material for: CDK1-mediated phosphorylation of LDHA fuels mitosis through LDHB-dependent lactate oxidation
Source: EMBO Rep. 2025 Sep 12;26(20):4923–49. doi: 10.1038/s44319-025-00573-8 (PMC12550033; doi:10.1038/s44319-025-00573-8)
Supplement: Supplementary file 4 — Source data Fig. 3 [file 44319_2025_573_MOESM4_ESM.zip › Figure 3 Source Data/3D/Fig 3-Panel D.xlsx]

## Sheet: Sheet1
	SoNar-Interphase (Normalized F425/F485)							SoNar-Mitosis (Normalized F425/F485)
Time(min)	Cell-1	Cell-2	Cell-3	Cell-4	Cell-5			Cell-1	Cell-2	Cell-3	Cell-4	Cell-5	Cell-6
0	1	1	1	0.999998	1			1.11783	1.03899	1.15987	1.09529	1.16085	1.16807
1	0.983479	1.01432	0.989387	0.995878	0.98562			1.11834	1.04361	1.16166	1.09793	1.1479	1.15836
2	0.969891	1.01756	0.989674	0.999898	0.989804			1.11848	1.03743	1.15694	1.10249	1.15057	1.15235
3	1.2724	1.19082	1.30943	1.29086	1.35464			1.73962	1.78786	1.67464	1.79025	1.88059	1.75386
3.5	1.27262	1.18748	1.31828	1.29055	1.36259			1.68862	1.72871	1.60937	1.75144	1.78965	1.69555
4	1.27534	1.17969	1.31036	1.29705	1.3715			1.68135	1.73276	1.61297	1.73885	1.78209	1.68594
4.5	1.27209	1.17102	1.30298	1.30303	1.35931			1.66065	1.72603	1.60761	1.72205	1.76739	1.66532
5	1.2686	1.16237	1.31051	1.30389	1.34833			1.67685	1.70787	1.59618	1.70809	1.7456	1.65406
5.5	1.26517	1.15602	1.29494	1.31065	1.35152			1.6674	1.68953	1.58541	1.6863	1.7369	1.65198
6	1.27261	1.1491	1.29912	1.3108	1.33385			1.68013	1.68399	1.58946	1.67782	1.72386	1.6517
												Two-way ANOVA
												p<0.0001
