# Supplementary material for: CDK1-mediated phosphorylation of LDHA fuels mitosis through LDHB-dependent lactate oxidation
Source: EMBO Rep. 2025 Sep 12;26(20):4923–49. doi: 10.1038/s44319-025-00573-8 (PMC12550033; doi:10.1038/s44319-025-00573-8)
Supplement: Supplementary file 4 — Source data Fig. 3 [file 44319_2025_573_MOESM4_ESM.zip › Figure 3 Source Data/3E/Fig 3-Panel E.xlsx]

## Sheet: Sheet1
Relative expression of MCT1					Relative expression of MCT4
Asynchronized	Interphase	Mitosis			Asynchronized	Interphase	Mitosis
1.00415	1	1.49305			0.947	1	1.109
0.898819	1	1.53575			1.049	1	1.004
0.973033	1	1.53413			0.969	1	1.193
Unpaired t test					Unpaired t test
Asynchronized vs Mitosis	Interphase vs Mitosis				Asynchronized vs Mitosis	Interphase vs Mitosis
p<0.0001	p<0.0001				p=0.1448	p=0.1355
