# Supplementary material for: CDK1-mediated phosphorylation of LDHA fuels mitosis through LDHB-dependent lactate oxidation
Source: EMBO Rep. 2025 Sep 12;26(20):4923–49. doi: 10.1038/s44319-025-00573-8 (PMC12550033; doi:10.1038/s44319-025-00573-8)
Supplement: Supplementary file 4 — Source data Fig. 3 [file 44319_2025_573_MOESM4_ESM.zip › Figure 3 Source Data/3F/Fig 3-Panel F.xlsx]

## Sheet: mitotic duration
	Mitotic duration (min)
Cell #	DMSO	NADH	L-lactate	Pyruvate	D-lactate	L-lactate+AZD3965
1	30	30	42	48	45	36
2	54	36	30	57	48	45
3	36	30	39	45	51	42
4	45	36	27	48	39	57
5	39	42	36	36	45	48
6	39	33	39	33	33	39
7	42	36	30	30	33	45
8	33	42	39	48	36	39
9	54	42	33	51	36	45
10	30	45	27	42	45	42
11	39	42	36	36	33	42
12	51	36	36	39	39	36
13	42	39	36	36	42	36
14	39	36	33	45	39	42
15	36	36	36	36	39	30
16	42	36	36	39	42	48
17	39	36	33	39	42	48
18	42	33	45	45	39	39
19	36	36	33	33	33	36
20	42	30	39	36	48	57
21	42	36	36	30	39	30
22	48	30	33	42	51	36
23	39	30	39	36	42	33
24	51	39	36	42	36	36
25	48	33	33	54	36	51
26	42	30	27	36	39	63
27	39	33	30	42	42	63
28	42	48	36	36	36	36
29	39	42	36	33	42	30
30	48	27	39	63	60	45
31	30	42	45	42	39	36
32	36	36	39	51	39	33
33	42	36	33	39	42	45
34	48	27	30	42	48	36
35	36	27	30	54	42	36
36	42	36	39	39	51	33
37	42	39	30	39	39	33
38	42	36	39	33	42	45
39	51	36	33	48	36	42
40	42	36	36	30	39	33
41	42	39	36	39	57	39
42	42	36	39	39	48	45
43	36	45	30	48	48	48
44	48	39	33	39	45	33
45	36	33	33	30	39	39
46	48	48	36	39	33	36
47	39	39	33	39	48	48
48	45	45	33	57	42	45
49	48	33	36	51	33	42
50	30	33	30	60	36	36
51	39	33	36	51	51	57
52	39	30	30	45	42	48
53	48	30	30	42	42	51
54	36	39	45	33	36	39
55	57	33	30	33	54	39
56	51	33	33	36	30	54
57	63	30	36	48	36	39
58	39	27	45	39	42	30
59	39	30	36	39	39	51
60	63	27	33	42	42	42
61	45	45	36	36	36	45
62	48	33	39	42	45	48
63	33	48	33	33	39	39
64	30	30	39	39	39	45
65	63	36	36	45	48	48
66	33	33	42	42	42	36
67	33	42	36	33	33	42
68	42	36	42	36	42	42
69	51	42	45	36	42	33
70	42	36	42	45	39	45
71	39	42	33	48	36	39
72	42	33	36	51	39	27
73	42	39	33	57	51	30
74	36	36	33	36	36	51
75	36	30	45	30	36	42
76	39	39	33	36	51	42
77	42	36	39	45	42	42
78	51	39	39	30	39	39
79	51	36	33	51	36	39
80	36	36	36	39	42	42
81	60	42	33	45	42	45
82	42	27	30	45	39	39
83	33	39	33	60	42	39
84	36	42	30	39	36	36
85	42	36	45	42	42	48
86	39	33	42	33	51	42
87	51	42	39	33	54	42
88	39	42	33	39	48	33
89	42	33	39	48	42	39
90	39	33	42	45	39	39
91	48	48	42	66	36	42
92	39	39	33	51		36
93	42		39			45
		Unpaired t test
		DMSO vs NADH	DMSO vs L-Lactate	DMSO vs Pyruvate	DMSO vs D-Lactate	DMSO vs L-Lactate+AZD3965
		p<0.0001	p<0.0001	p=0.7535	p=0.4067	p=0.3955

## Sheet: Relative lactate level
Relative lactate level
DMSO	L-Lactate	L-Lactate+AZD3965
1	2.06	1.38667
1	2.089	1.1
1	2.02	1.2
	Unpaired t test
	DMSO vs L-Lactate	L-Lactate vs L-Lactate+AZD3965
	p<0.0001	p=0.0007
	Unpaired t test
	Control vs LDHA KD
	p<0.0001
