# Supplementary material for: CDK1-mediated phosphorylation of LDHA fuels mitosis through LDHB-dependent lactate oxidation
Source: EMBO Rep. 2025 Sep 12;26(20):4923–49. doi: 10.1038/s44319-025-00573-8 (PMC12550033; doi:10.1038/s44319-025-00573-8)
Supplement: Supplementary file 4 — Source data Fig. 3 [file 44319_2025_573_MOESM4_ESM.zip › Figure 3 Source Data/3G/Fig 3-Panel G.xlsx]

## Sheet: Relative lactate level
Relative lactate level
NT	MCT1 KD	MCT4 KD
1	0.63	0.96
1	0.66	1.01
1	0.77	1.2
	Unpaired t test
	NT vs MCT1 KD	NT vs MCT4 KD
	p=0.0018	p=0.4815

## Sheet: % of lagging
% of lagging
NT	MCT1 KD	MCT4 KD
3.5	12.5	3
2	12.5	3.5
4	11.6	3.3
	Unpaired t test
	NT vs MCT1 KD	NT vs MCT4 KD
	p=0.0002	p=0.8793

## Sheet: % of Micronuclei
% of Micronuclei
NT	MCT1 KD	MCT4 KD
4.2	17.1	4.54
3.4	17.8	5.7
4.7	19.5	5.33
	Unpaired t test
	NT vs MCT1 KD	NT vs MCT4 KD
	p<0.0001	p=0.0995
