# Supplementary material for: CDK1-mediated phosphorylation of LDHA fuels mitosis through LDHB-dependent lactate oxidation
Source: EMBO Rep. 2025 Sep 12;26(20):4923–49. doi: 10.1038/s44319-025-00573-8 (PMC12550033; doi:10.1038/s44319-025-00573-8)
Supplement: Supplementary file 5 — Source data Fig. 4 [file 44319_2025_573_MOESM5_ESM.zip]

Archive with 37 entries (27 files):
- Figure 4 Source Data/
- Figure 4 Source Data/4A/
- Figure 4 Source Data/4A/Fig.4A-Autoradiography.pdf
- Figure 4 Source Data/4B/
- Figure 4 Source Data/4B/Fig 4-Panel B.xlsx
- Figure 4 Source Data/4C/
- Figure 4 Source Data/4C/DAPI-001.tif
- Figure 4 Source Data/4C/DAPI-002.tif
- Figure 4 Source Data/4C/LDHA pT18.tif
- Figure 4 Source Data/4C/LDHA.tif
- Figure 4 Source Data/4C/Merge-1.tif
- Figure 4 Source Data/4C/Merge-2.tif
- Figure 4 Source Data/4D/
- Figure 4 Source Data/4D/Fig 4-Panel D.xlsx
- Figure 4 Source Data/4E/
- Figure 4 Source Data/4E/Fig. 4E-Co IP-CCNB1-LDHA-Flag-LDHA pT18.pdf
- Figure 4 Source Data/4F/
- Figure 4 Source Data/4F/BI2536-DAPI.tif
- Figure 4 Source Data/4F/BI2536-LDHA pT18.tif
- Figure 4 Source Data/4F/DMSO-DAPI.tif
- Figure 4 Source Data/4F/DMSO-LDHA pT18.tif
- Figure 4 Source Data/4F/Fig 4-Panel F.xlsx
- Figure 4 Source Data/4F/JNJ7706621-DAPI.tif
- Figure 4 Source Data/4F/JNJ7706621-LDHA pT18.tif
- Figure 4 Source Data/4F/MLN8237-DAPI.tif
- Figure 4 Source Data/4F/MLN8237-LDHA pT18.tif
- Figure 4 Source Data/4F/RO3306-DAPI.tif
- Figure 4 Source Data/4F/RO3306-LDHA pT18.tif
- Figure 4 Source Data/4G/
- Figure 4 Source Data/4G/Fig 4-Panel G.xlsx
- Figure 4 Source Data/4G/Fig.4G-DSS-LDHA.pdf
- Figure 4 Source Data/4H/
- Figure 4 Source Data/4H/Fig 4-Panel H.xlsx
- Figure 4 Source Data/4H/Fig.4H-CoIP-Flag-LDHA.pdf
- Figure 4 Source Data/4I/
- Figure 4 Source Data/4I/Fig 4-Panel I.xlsx
- Figure 4 Source Data/4I/Fig.4I.pdf
