# Supplementary material for: CDK1-mediated phosphorylation of LDHA fuels mitosis through LDHB-dependent lactate oxidation
Source: EMBO Rep. 2025 Sep 12;26(20):4923–49. doi: 10.1038/s44319-025-00573-8 (PMC12550033; doi:10.1038/s44319-025-00573-8)
Supplement: Supplementary file 5 — Source data Fig. 4 [file 44319_2025_573_MOESM5_ESM.zip › Figure 4 Source Data/4B/Fig 4-Panel B.xlsx]

## Sheet: Sheet1
	Relative LDH activity (Lactate to pyruvate)
	LDHA KD+LDHA WT	LDHA KD+LDHA T18A	LDHA KD+LDHA T18E
	1	0.673	1.035
	1	0.74	0.98
	1	0.71	1.1
		Unpaired t test
		WT vs T18A	WT vs T18E
		p=0.0001	p=0.3310
