# Supplementary material for: CDK1-mediated phosphorylation of LDHA fuels mitosis through LDHB-dependent lactate oxidation
Source: EMBO Rep. 2025 Sep 12;26(20):4923–49. doi: 10.1038/s44319-025-00573-8 (PMC12550033; doi:10.1038/s44319-025-00573-8)
Supplement: Supplementary file 5 — Source data Fig. 4 [file 44319_2025_573_MOESM5_ESM.zip › Figure 4 Source Data/4D/Fig 4-Panel D.xlsx]

## Sheet: Sheet1
Relative level of LDHA-pT18
Cell #	NT	LDHA KD
1	0.904683	0.039956
2	0.750267	0.042391
3	0.877609	0.061179
4	0.731467	0.05461
5	0.7285	0.051996
6	0.544598	0.052607
7	0.892631	0.054529
8	0.998485	0.078227
9	0.751082	0.042185
10	1.23432	0.042501
11	0.788505	0.049703
12	0.768314	0.046271
13	0.915451	0.050523
14	0.859364	0.058832
15	0.926637	0.045222
16	1.10262	0.037233
17	0.982069	0.042002
18	0.998803	0.04238
19	0.926429	0.059009
20	0.998785	0.045731
21	0.938637	0.053904
22	1.08461	0.040853
23	1.13331	0.034743
24	1.08678	0.038097
25	1.33438	0.050067
26	1.3301	0.027159
27	0.987904	0.060409
28	1.2051	0.051018
29	1.2039	0.035416
30	0.983478	0.048722
31	1.348	0.042765
32	1.03252	0.051485
33	1.155	0.047657
34	1.17375	0.056539
35	1.2049	0.052614
36	0.828069	0.032343
37	1.06303	0.041703
38	1.07485	0.032631
39	1.14055	0.034997
40	0.856696	0.038571
41	1.0601	0.044955
42	1.4	0.038221
43	0.83065	0.051581
44	0.858796	0.044686
45	1.32107	0.040332
	Unpaired t test
	NT vs LDHA KD
	p<0.0001
