# Supplementary material for: CDK1-mediated phosphorylation of LDHA fuels mitosis through LDHB-dependent lactate oxidation
Source: EMBO Rep. 2025 Sep 12;26(20):4923–49. doi: 10.1038/s44319-025-00573-8 (PMC12550033; doi:10.1038/s44319-025-00573-8)
Supplement: Supplementary file 5 — Source data Fig. 4 [file 44319_2025_573_MOESM5_ESM.zip › Figure 4 Source Data/4F/Fig 4-Panel F.xlsx]

## Sheet: Sheet1
			Relative level of LDHA-pT18
Cell #	DMSO	RO3306	JNJ7706621	MLN8237	BI2536
1	0.95888	0.483488	0.184278	1.12	1.1182
2	0.89008	0.247668	0.121547	0.970215	1.05468
3	0.889597	0.349808	0.044816	1.02067	1.01786
4	1.07693	0.194843	0.225138	0.830654	1.13735
5	1.04843	0.373489	0.260317	1.08916	1.00714
6	1.29592	0.511157	0.173323	1.15991	1.06366
7	1.58196	0.513051	0.196472	1.12606	1.14349
8	1.06629	0.506725	0.250639	1.13149	1.07612
9	0.991409	0.472319	0.185138	0.967463	1.09864
10	0.861145	0.367164	0.139305	0.969669	1.09105
11	1.1596	0.408609	0.149072	1.00378	0.858213
12	1.33932	0.184352	0.153095	0.933316	1.04805
13	1.1886	0.465904	0.160125	1.176	1.11717
14	1.19978	0.448165	0.278873	1.07484	1.06383
15	0.946406	0.405445	0.155123	1.20798	1.00594
16	0.83941	0.352048	0.192868	1.05133	1.08445
17	1.06028	0.213138	0.120319	0.898367	0.927447
18	0.826771	0.494431	0.117671	0.833269	1.01115
19	0.853542	0.377457	0.070857	0.980434	1.14036
20	0.848828	0.389182	0.106784	0.911988	1.13564
21	0.799763	0.440758	0.104491	1.18693	1.06775
22	0.880704	0.417208	0.201794	0.715388	1.18465
23	0.739434	0.371985	0.131198	1.162	1.1531
24	0.831088	0.287386	0.21865	1.08437	1.06796
25	0.923915	0.279296	0.182108	1.1966	1.15095
26	0.936792	0.212243	0.226593	1.12321	1.08868
27	0.901606	0.322134	0.195766	1.16375	1.27275
28	0.832501	0.322741	0.224287	1.11599	1.13328
29	0.797828	0.42772	0.20063	1.04431	1.15526
30	1.09551	0.530222	0.204766	1.01035	1.2477
31	1.03662	0.371412	0.211534	1.15185	1.05579
32	0.955703	0.187024	0.168548	1.18608	1.03724
33	1.09714	0.337355	0.259651	1.12075	1.17609
34	0.880587	0.312283	0.160012	1.32519	1.18
35	0.787863	0.233657	0.146612	1.10517	1.08193
36	0.958163	0.210831	0.296898	1.21101	0.987022
37	1.01215	0.186066	0.236979	1.0162	1.06117
38	0.782958	0.26654	0.269633	1.1802	1.06303
39	0.76727	0.312104	0.209209	1.08968	1.11815
40	1.09562	0.380295	0.127866	1.09381	1.08764
41	0.992542	0.345745	0.146406	0.94086	1.26228
42	1.28799	0.403275	0.138712	0.91924	1.07314
43	0.992465	0.235424	0.156017	1.0759	1.01167
44	1.02325	0.385064	0.139998	1.01902	1.14343
45	1.24365	0.424304	0.138609	1.07618	1.08419
46	1.01089	0.4912	0.240314	1.05572	1.19184
47	1.07598	0.434911	0.202378	1.06872	0.990927
48	1.0312	0.424396	0.173965	1.23796	1.02669
49	1.2389	0.346447	0.164183	1.22817	0.882384
50	1.06604	0.456335	0.246883	1.09948	0.760062
51	0.963894	0.384212	0.14116	1.07085	1.06404
52	1.06216	0.431092	0.275676	1.12651	1.16232
53	1.02788	0.234578	0.154835	1.17334	1.01117
54	0.945747	0.321564	0.176589	1.16164	1.05981
55	1.54214	0.199849	0.076171	0.886212	1.18991
56	1.47194	0.310535	0.333249	0.922995	1.02201
57	1.29649	0.368624		1.01946
58	1.07899	0.344084
59	1.11458
60	1.45875
61	1.04926
		Unpaired t test
		DMSO vs RO3306		DMSO vs JNJ7706621
		p<0.0001		p<0.0001
