# Supplementary material for: CDK1-mediated phosphorylation of LDHA fuels mitosis through LDHB-dependent lactate oxidation
Source: EMBO Rep. 2025 Sep 12;26(20):4923–49. doi: 10.1038/s44319-025-00573-8 (PMC12550033; doi:10.1038/s44319-025-00573-8)
Supplement: Supplementary file 5 — Source data Fig. 4 [file 44319_2025_573_MOESM5_ESM.zip › Figure 4 Source Data/4G/Fig 4-Panel G.xlsx]

## Sheet: Sheet1
Relative intensity of monomer / tetramer
His-LDHA WT	His-LDHA T18A	His-LDHA T18E
1	1.22	4.32
1	1.1	4.28
1	1	4
Unpaired t test
WT vs T18A	WT vs T18E	T18A vs T18E
p=0.1688	p<0.0001	p<0.0001
