# Supplementary material for: CDK1-mediated phosphorylation of LDHA fuels mitosis through LDHB-dependent lactate oxidation
Source: EMBO Rep. 2025 Sep 12;26(20):4923–49. doi: 10.1038/s44319-025-00573-8 (PMC12550033; doi:10.1038/s44319-025-00573-8)
Supplement: Supplementary file 5 — Source data Fig. 4 [file 44319_2025_573_MOESM5_ESM.zip › Figure 4 Source Data/4H/Fig 4-Panel H.xlsx]

## Sheet: 1
Relative intensity of LDHA
Flag-LDHA WT	Flag-LDHA T18A	Flag-LDHA T18E
1	1.64	0.8
1	1.47	0.84
1	1.32	0.69
Unpaired t test
WT vs T18A		T18A vs T18E
p=0.0067		p=0.0024
