# Supplementary material for: CDK1-mediated phosphorylation of LDHA fuels mitosis through LDHB-dependent lactate oxidation
Source: EMBO Rep. 2025 Sep 12;26(20):4923–49. doi: 10.1038/s44319-025-00573-8 (PMC12550033; doi:10.1038/s44319-025-00573-8)
Supplement: Supplementary file 5 — Source data Fig. 4 [file 44319_2025_573_MOESM5_ESM.zip › Figure 4 Source Data/4I/Fig 4-Panel I.xlsx]

## Sheet: % of lagging
% of lagging
LDHA KD-rLDHA-WT	LDHA KD-rLDHA-T18A	LDHA KD-rLDHA-T18E
6	24.2	6
6.7	23.6	6.6
6.9	24	5.3
	Unpaired t test
	WT vs T18A	T18A vs T18E
	p<0.0001	p<0.0001

## Sheet: % of Micronuclei
% of Micronuclei
LDHA KD-rLDHA-WT	LDHA KD-rLDHA-T18A	LDHA KD-rLDHA-T18E
4.67	15	6.3
4.7	15.7	5.2
5.73	16.2	7
	Unpaired t test
	WT vs T18A	T18A vs T18E
	p<0.0001	p=0.0001
