# Supplementary material for: CDK1-mediated phosphorylation of LDHA fuels mitosis through LDHB-dependent lactate oxidation
Source: EMBO Rep. 2025 Sep 12;26(20):4923–49. doi: 10.1038/s44319-025-00573-8 (PMC12550033; doi:10.1038/s44319-025-00573-8)
Supplement: Supplementary file 6 — Source data Fig. 5 [file 44319_2025_573_MOESM6_ESM.zip]

Archive with 22 entries (17 files):
- Figure 5 Source Data/
- Figure 5 Source Data/5A/
- Figure 5 Source Data/5A/Fig 5-Panel A.xlsx
- Figure 5 Source Data/5A/Gipz-shLDHA-LDHA-T18A.tif
- Figure 5 Source Data/5A/Gipz-shLDHA-LDHA-WT.tif
- Figure 5 Source Data/5B/
- Figure 5 Source Data/5B/Fig 5-Panel B.xlsx
- Figure 5 Source Data/5B/Fig 5B-Xenograft tumor.tif
- Figure 5 Source Data/5C/
- Figure 5 Source Data/5C/Fig 5-Panel C.xlsx
- Figure 5 Source Data/5C/LDHA KD-rLDHA  T18A.tif
- Figure 5 Source Data/5C/LDHA KD-rLDHA WT.tif
- Figure 5 Source Data/5D/
- Figure 5 Source Data/5D/Fig 5-Panel D.xlsx
- Figure 5 Source Data/5D/paracancerous-DAPI.tif
- Figure 5 Source Data/5D/paracancerous-H3 pS10.tif
- Figure 5 Source Data/5D/paracancerous-LDHA pT18.tif
- Figure 5 Source Data/5D/paracancerous-Merge.tif
- Figure 5 Source Data/5D/Tumor-DAPI.tif
- Figure 5 Source Data/5D/Tumor-H3 pS10.tif
- Figure 5 Source Data/5D/Tumor-LDHA pT18.tif
- Figure 5 Source Data/5D/Tumor-Merge.tif
