# Supplementary material for: CDK1-mediated phosphorylation of LDHA fuels mitosis through LDHB-dependent lactate oxidation
Source: EMBO Rep. 2025 Sep 12;26(20):4923–49. doi: 10.1038/s44319-025-00573-8 (PMC12550033; doi:10.1038/s44319-025-00573-8)
Supplement: Supplementary file 6 — Source data Fig. 5 [file 44319_2025_573_MOESM6_ESM.zip › Figure 5 Source Data/5A/Fig 5-Panel A.xlsx]

## Sheet: Sheet1
Time (days)	LDHA KD-rLDHA-WT				LDHA KD-rLDHA-T18A
1	2	2	2		2	2	2
2	6.6	6	5.7		5	5.5	5
3	17	17.5	18		10	10.4	10.6
4	25	28.4	26		17	16	15
5	45	51	56		20	26	27.2
6	80	72	75		35	39	31
7	140	145	148		53.55	45.3	53.25
					Two-way ANOVA
						LDHA WT vs LDHA T18A
						p<0.0001
