# Supplementary material for: CDK1-mediated phosphorylation of LDHA fuels mitosis through LDHB-dependent lactate oxidation
Source: EMBO Rep. 2025 Sep 12;26(20):4923–49. doi: 10.1038/s44319-025-00573-8 (PMC12550033; doi:10.1038/s44319-025-00573-8)
Supplement: Supplementary file 6 — Source data Fig. 5 [file 44319_2025_573_MOESM6_ESM.zip › Figure 5 Source Data/5B/Fig 5-Panel B.xlsx]

## Sheet: Tumor weight (g)
Tumor weight (g)
LDHA KD-rLDHA-WT	LDHA KD-rLDHA-T18A
0.43	0.13
0.36	0.11
0.37	0.1
0.35	0.09
	Unpaired t test
	LDHA WT vs LDHA T18A
	p<0.0001

## Sheet: Tumor volume(mm3)
	Tumor volume(mm3)
Time (days)	LDHA KD-rLDHA-WT					LDHA KD-rLDHA-T18A
7	21.29	30.06	32.69	25.48		5.15	14.04	15.44	14.04
10	64.43	44.1	29.3	61.62		26.62	17.04	15.44	17.78
13	131.04	160.99	145.13	178.36		68.45	47.11	37.44	33.12
16	353.93	289.58	266.02	400.14		153.79	94.38	118.95	68.22
19	463.32	498.32	379.39	475.96		199.48	114.15	124.34	109.2
		Two-way ANOVA
			LDHA WT vs LDHA T18A
			p<0.0001
