# Supplementary material for: CDK1-mediated phosphorylation of LDHA fuels mitosis through LDHB-dependent lactate oxidation
Source: EMBO Rep. 2025 Sep 12;26(20):4923–49. doi: 10.1038/s44319-025-00573-8 (PMC12550033; doi:10.1038/s44319-025-00573-8)
Supplement: Supplementary file 6 — Source data Fig. 5 [file 44319_2025_573_MOESM6_ESM.zip › Figure 5 Source Data/5C/Fig 5-Panel C.xlsx]

## Sheet: % of lagging
Lagging chromosome (%)
LDHA KD-rLDHA-WT	LDHA KD-rLDHA-T18A
5	20
6.3	21	Unpaired t test
6.7	16	WT vs T18A
4.8	15	p=0.0002
