# Supplementary material for: CDK1-mediated phosphorylation of LDHA fuels mitosis through LDHB-dependent lactate oxidation
Source: EMBO Rep. 2025 Sep 12;26(20):4923–49. doi: 10.1038/s44319-025-00573-8 (PMC12550033; doi:10.1038/s44319-025-00573-8)
Supplement: Supplementary file 6 — Source data Fig. 5 [file 44319_2025_573_MOESM6_ESM.zip › Figure 5 Source Data/5D/Fig 5-Panel D.xlsx]

## Sheet: Sheet1
Gender	Age	Fold change of LDHA pT18 (Mitosis/Interphase)		Pathological Type	Tumor location
		Paracancerous	Tumor
Female	93	1.1	2.12	Poorly Differentiated Adenocarcinoma	Right Hemicolon
Male	61	1.09	2.14	Poorly Differentiated Adenocarcinoma	Descending Colon
Male	74	1.08	1.33	Poorly Differentiated Adenocarcinoma	Transverse Colon
Female	78	1.03	1.39	Moderately to Poorly Differentiated Adenocarcinoma	Right Hemicolon
Male	56	1.1	1.87	Moderately to Poorly Differentiated Adenocarcinoma	Right Hemicolon
Female	78	1.04	1.51	Poorly Differentiated Adenocarcinoma	Right Hemicolon
Male	77	1	1.43	Moderately to Poorly Differentiated Adenocarcinoma	Sigmoid Colon
Male	32	1	1.1	Moderately Differentiated Adenocarcinoma	Sigmoid Colon
Female	55	1.15	2.73	Moderately Differentiated Adenocarcinoma	Left Hemicolon
Male	65	1.08	1.65	Moderately Differentiated Adenocarcinoma	Right Hemicolon
Male	68	1.06	1.76	Mucinous Adenocarcinoma	Right Hemicolon
Male	37	1.01	1.14	Moderately to Poorly Differentiated Adenocarcinoma	Descending Colon
Female	65	1.02	1.9	Moderately Differentiated Adenocarcinoma	Ascending Colon and Transverse Colon
Male	64	1.02	1.23	Moderately to Poorly Differentiated Adenocarcinoma	Sigmoid Colon
Male	63	1.06	1.13	Poorly Differentiated Adenocarcinoma	Sigmoid Colon
		Paired t test
		Paracancerous vs Tumor
		p=0.0001
