# Supplementary material for: CDK1-mediated phosphorylation of LDHA fuels mitosis through LDHB-dependent lactate oxidation
Source: EMBO Rep. 2025 Sep 12;26(20):4923–49. doi: 10.1038/s44319-025-00573-8 (PMC12550033; doi:10.1038/s44319-025-00573-8)
Supplement: Supplementary file 7 — Figure EVs Source Data [file 44319_2025_573_MOESM7_ESM.zip]

Archive with 7 entries (4 files):
- Figure EV Source Data/
- Figure EV Source Data/EV2D/
- Figure EV Source Data/EV2D/Fig EV2-panel D.xlsx
- Figure EV Source Data/EV2D/Fig. EV2D.pdf
- Figure EV Source Data/EV4E/
- Figure EV Source Data/EV4E/Average distance between T18 and Q297 (nm).svg
- Figure EV Source Data/EV4E/RMSD.svg
