# Supplementary material for: CDK1-mediated phosphorylation of LDHA fuels mitosis through LDHB-dependent lactate oxidation
Source: EMBO Rep. 2025 Sep 12;26(20):4923–49. doi: 10.1038/s44319-025-00573-8 (PMC12550033; doi:10.1038/s44319-025-00573-8)
Supplement: Supplementary file 7 — Figure EVs Source Data [file 44319_2025_573_MOESM7_ESM.zip › Figure EV Source Data/EV2D/Fig EV2-panel D.xlsx]

## Sheet: 1
% of lagging
NT	LDHB KD	MDH1 GPD1L DKO	MDH1 GPD1L DKO+LDHB KD
6.667	27.6	29.4	26.5
7	30	28.6	27.3
6.89	26.6	36	32
Unpaired t test
NT vs LDHB KD	NT vs MDH1 GPD1L DKO	MDH1 GPD1L DKO vs MDH1 GPD1L DKO+LDHB KD
p<0.0001	p=0.0005	p=0.4001
